# Supplementary material for: Physical Activity Assessment in Patients with Axial Spondyloarthritis Compared to Healthy Controls: A Technology-Based Approach
Source: PLoS One. 2014 Feb 28;9(2):e85309. doi: 10.1371/journal.pone.0085309 (PMC3938397; doi:10.1371/journal.pone.0085309)
Supplement: Table S1 — Detailed comparison of physical activity parameters between healthy controls and patients with axial spondyloarthritis. (XLSX) [file pone.0085309.s001.xlsx]

## Sheet: Blad1
eTable 1. Comparison of physical activity parameters between healthy controls and patients with axial spondyloarthritis#
		aSpA patients								Healthy controls								Statistical comparisons¶
		Weekly		Weekdays		Saturday		Sunday		Weekly		Weekdays		Saturday		Sunday		A1	B	C1	C2	C3	D	E1	E2	E3	F	F1	F2	F3	G
PAL	(MET)	1.45	(1.31-1.67)	1.43	(1.30-1.64)	1.45	(1.26-1.72)	1.42	(1.23-1.57)	1.54	(1.41-1.73)	1.54	(1.40-1.69)	1.62	(1.36-1.95)	1.49	(1.29-1.79)	0.048a	0.193b	0.193b	0.110b	0.184b	0.084b	>0.999b	0.227b	0.197b	0.080b	0.438b	>0.999b	0.077b	0.580b
EE	(MET.hrs/d)	34.55	(31.08-39.41)	34.11	(30.90-38.84)	33.71	(30.33-40.71)	33.03	(28.58-37.11)	36.40	(33.43-41.01)	36.34	(33.38-40.15)	38.48	(32.44-45.98)	35.40	(30.82-42.56)	0.045a	0.180b	0.161b	0.110b	0.145b	0.039b	>0.999b	0.132b	0.097b	0.065b	0.453b	>0.999b	0.058b	0.606b
Inactivity	(hrs/d)	17.99	(16.83-19.17)	17.97	(16.54-18.91)	18.00	(16.14-19.75)	18.21	(16.56-20.40)	17.85	(16.44-18.95)	17.63	(16.21-19.08)	17.20	(15.34-18.48)	17.93	(16.62-19.27)	0.450a	0.683b	>0.999b	0.703b	>0.999b	0.086b	>0.999b	0.273b	0.240b	0.013b	0.593b	0.635b	0.012b	0.628b
Light PA	(hrs/d)	3.87	(2.73-4.48)	4.00	(2.78-4.60)	3.27	(2.63-4.48)	3.27	(2.18-4.08)	3.28	(2.73-4.10)	3.36	(2.73-4.42)	3.06	(2.23-3.88)	2.88	(2.25-3.59)	0.288a	0.497d	>0.999a	>0.999a	0.646a	0.049c	0.646a	0.021a	0.337a	0.020c	0.309a	0.004a	0.581a	0.905c
	(min/d)*	232.20	(163.80-268.80)	240	(166.80-276.00)	196.20	(157.80-268.80)	196.20	(130.80-244.80)	196.80	(163.80-246.00)	201.60	(163.80-265.20)	183.60	(133.80-232.80)	172.80	(135.00-215.40)	0.288a	0.497d	>0.999a	>0.999a	0.646a	0.049c	0.646a	0.021a	0.337a	0.020c	0.309a	0.004a	0.581a	0.905c
Moderate PA	(hrs/d)	1.63	(1.20-2.80)	1.60	(1.12-2.87)	1.95	(0.83-2.81)	1.46	(0.57-2.63)	2.29	(1.53-3.22)	2.09	(1.35-3.06)	2.90	(1.36-4.69)	2.02	(1.04-3.63)	0.070a	0.068d	0.709a	0;055a	0.533a	0.497c	>0.999a	>0.999a	0.413a	0.265c	0.167a	>0.999a	0.012a	0.497c
	(min/d)*	97.80	(72.00-168.00)	96.00	(67.20-172.20)	117.00	(49.80-168.60	87.60	(34.20-157.80	137.40	(91.80-193.20)	125.40	(81.00-183.60	174.00	(81.60-281.40)	121.20	(62.40-217.80)	0.070a	0.068d	0.709a	0.055a	0.533a	0.497c	>0.999a	>0.999a	0.413a	0.265c	0.167a	>0.999a	0.012a	0.497c
Vigorous PA	(hrs/d)	0.00	(0.00-0.02)	0.01	(0.00-0.03)	0.00	(0.00-0.02)	0.00	(0.00-0.02)	0.07	(0.02-0.21)	0.06	(0.01-0.12)	0.06	(0.00-0.15)	0.00	(0.00-0.32)	<0.001a0	<0.000d	<0.000a	<0.000a	0.023a	0.009c	0.027a	0.646a	0.043a	0.288c	>0.999a	>0.999a	>0.999a	0.411c
	(min/d)*	0.00	(0.00-1.20)	0.60	(0.00-1.80)	0.00	(0.00-1.20)	0.00	(0.00-1.20)	4.02	(1.20-12.60)	3.60	(0,60-7.20)	3.60	(0.00-9.00)	0.00	(0.00-19.20)	<0.001a0	<0.000d	<0.000a	<0.000a	0.023a	0.009c	0.027a	0.646a	0.043a	0.288c	>0.999a	>0.999a	>0.999a	0.411c
Very vigorous PA	(hrs/d)	0.00	(0.00-0.00)	0.00	(0.00-0.00)	0.00	(0.00-0.00)	0.00	(0.00-0.00)	0.00	(0.00-0.03)	0.00	(0.00-0.03)	0.00	(0.00-0.00)	0.00	(0.00-0.00)	<0.001a0	0.015d	0.002a	0.750a	0.094a	0.368c	>0.999a	>0.999a	>0.999a	0.133c	0.993a	>0.999a	0.727a	0.225c
	(min/d)*	0.00	(0.00-0.00)	0.00	(0.00-0.00)	0.00	(0.00-0.00)	0.00	(0.00-0.00)	0.00	(0.00-1.08)	0.00	(0.00-1.80)	0.00	(0.00-0.00)	0.00	(0.00-0.00)	<0.001a0	0.015d	0.002a	0.750a	0.094a	0.368c	>0.999a	>0.999a	>0.999a	0.133c	0.993a	>0.999a	0.727a	0.225c
MVPA	(hrs/d)	1.63	(1.20-2.82)	1.61	(1.12-2.91)	1.97	(0.84-2.81)	1.46	(0.58-2.78)	2.41	(1.62-3.48)	2.17	(1.66-3.32)	3.13	(1.38-5.02)	2.40	(1.18-3.98)	0.029a	0.028d	0.296a	0.021a	0.155a	0.397c	>0.999a	>0.999a	0.476a	0.543c	0.177a	>0.999a	0.049a	0.237c
	(min/d)*	98.19	(71.93-169.26)	96.5	(67.50-174.67)	118.00	(50.50-168.50)	87.50	(35.00-167.00)	144.71	(96.98-208.05)	130.17	(99.33-199.00)	188.00	(82.50-301.00)	144.00	(71.00-239.00)	0.029a	0.028d	0.296a	0.021a	0.155a	0.397c	>0.999a	>0.999a	0.476a	0.543c	0.177a	>0.999a	0.049a	0.237c
A1, differences between groups for weekly estimates (5 weekdays, Saturday and Sunday, reported in paper and Table 2) using Wilcoxon signed rank test; B, differences between groups at any timepoint (three weekdays, Saturday and Sunday, not reported in the paper); C1-3, between groups at each timepoint: C1 weekdays, C2 Saturday, C3 Sunday (bonferroni adjusted p-values); D, within aSpA group across …
